# Supplementary material for: A novel circular RNA (hsa_circ_0059930)-mediated miRNA–mRNA axis in the lipopolysaccharide-induced acute lung injury model of MRC-5 cells
Source: Bioengineered. 2021 May 18;12(1):1739–51. doi: 10.1080/21655979.2021.1916276 (PMC8806270; doi:10.1080/21655979.2021.1916276)
Supplement: Supplemental Material [file KBIE_A_1916276_SM8302.zip › supplement/Supplementary Table 1.xlsx]

## Sheet: Sheet1
Supplementary Table 1.The network analysis of hsa_circ_0059930
hsa_circ_0059930	hsa-miR-8070	GDF5
hsa_circ_0059930	hsa-miR-8070	ZMIZ1-AS1
hsa_circ_0059930	hsa-miR-544b	ADGRG1
hsa_circ_0059930	hsa-miR-544b	LRRC15
hsa_circ_0059930	hsa-miR-544b	SYNPO2L
hsa_circ_0059930	hsa-miR-4659b-3p	DIRC3
hsa_circ_0059930	hsa-miR-4659b-3p	HOXA4
hsa_circ_0059930	hsa-miR-4659b-3p	LINC00116
hsa_circ_0059930	hsa-miR-4659b-3p	TBX18
hsa_circ_0059930	hsa-miR-4659b-3p	ZMIZ1-AS1
hsa_circ_0059930	hsa-miR-4659a-3p	DIRC3
hsa_circ_0059930	hsa-miR-4659a-3p	HOXA4
hsa_circ_0059930	hsa-miR-4659a-3p	LINC00116
hsa_circ_0059930	hsa-miR-4659a-3p	TBX18
hsa_circ_0059930	hsa-miR-4659a-3p	ZMIZ1-AS1
hsa_circ_0059930	hsa-miR-382-5p	FBXO36
hsa_circ_0059930	hsa-miR-382-5p	TOP1
hsa_circ_0059930	hsa-miR-3692-3p	DIRC3
hsa_circ_0059930	hsa-miR-3692-3p	PRKRIP1
hsa_circ_0059930	hsa-miR-3189-3p	ADGRG1
hsa_circ_0059930	hsa-miR-3189-3p	C17orf53
hsa_circ_0059930	hsa-miR-3189-3p	DIRC3
hsa_circ_0059930	hsa-miR-3189-3p	MAP4K2
hsa_circ_0059930	hsa-miR-3189-3p	SLC37A2
hsa_circ_0059930	hsa-miR-29b-2-5p	SCAMP1-AS1
hsa_circ_0059930	hsa-miR-29b-2-5p	SYNPO2L
hsa_circ_0059930	hsa-miR-943	LRRC15
hsa_circ_0059930	hsa-miR-937-5p	DIRC3
hsa_circ_0059930	hsa-miR-892c-3p	DIRC3
hsa_circ_0059930	hsa-miR-875-3p	DIRC3
hsa_circ_0059930	hsa-miR-875-3p	TIAM1
hsa_circ_0059930	hsa-miR-8083	GPR89A
hsa_circ_0059930	hsa-miR-8079	GPR89A
hsa_circ_0059930	hsa-miR-8062	GDF5
hsa_circ_0059930	hsa-miR-8062	LINC00116
hsa_circ_0059930	hsa-miR-8057	LRRC15
hsa_circ_0059930	hsa-miR-8057	SYNPO2L
hsa_circ_0059930	hsa-miR-8052	LRRC15
hsa_circ_0059930	hsa-miR-8052	SYNPO2L
hsa_circ_0059930	hsa-miR-8052	ZMIZ1-AS1
hsa_circ_0059930	hsa-miR-8052	ZNF493
hsa_circ_0059930	hsa-miR-7974	DIRC3
hsa_circ_0059930	hsa-miR-7974	GDF5
hsa_circ_0059930	hsa-miR-7974	LRRC15
hsa_circ_0059930	hsa-miR-7974	PRKRIP1
hsa_circ_0059930	hsa-miR-7974	ZMIZ1-AS1
hsa_circ_0059930	hsa-miR-7974	ZNF2
hsa_circ_0059930	hsa-miR-7855-5p	LRRC15
hsa_circ_0059930	hsa-miR-7855-5p	PRKRIP1
hsa_circ_0059930	hsa-miR-7855-5p	SYNPO2L
hsa_circ_0059930	hsa-miR-6888-3p	DIRC3
hsa_circ_0059930	hsa-miR-6888-3p	ZNF2
hsa_circ_0059930	hsa-miR-6882-5p	LRRC15
hsa_circ_0059930	hsa-miR-6882-5p	TOP1
hsa_circ_0059930	hsa-miR-6881-5p	DIRC3
hsa_circ_0059930	hsa-miR-6844	DIRC3
hsa_circ_0059930	hsa-miR-6844	EIF5AL1
hsa_circ_0059930	hsa-miR-6844	RPL17-C18orf32
hsa_circ_0059930	hsa-miR-6844	SYNPO2L
hsa_circ_0059930	hsa-miR-6844	TBX18
hsa_circ_0059930	hsa-miR-6822-3p	LINC00116
hsa_circ_0059930	hsa-miR-6822-3p	LRRC15
hsa_circ_0059930	hsa-miR-6821-3p	ZNF493
hsa_circ_0059930	hsa-miR-6818-3p	DIRC3
hsa_circ_0059930	hsa-miR-6818-3p	EIF5AL1
hsa_circ_0059930	hsa-miR-6782-5p	GDF5
hsa_circ_0059930	hsa-miR-6782-5p	LRRC15
hsa_circ_0059930	hsa-miR-6782-5p	MUC6
hsa_circ_0059930	hsa-miR-6782-5p	RPS10-NUDT3
hsa_circ_0059930	hsa-miR-6782-5p	SYNPO2L
hsa_circ_0059930	hsa-miR-6782-5p	ZMIZ1-AS1
hsa_circ_0059930	hsa-miR-6740-3p	EIF5AL1
hsa_circ_0059930	hsa-miR-6740-3p	HOXA4
hsa_circ_0059930	hsa-miR-6740-3p	PRKRIP1
hsa_circ_0059930	hsa-miR-6733-3p	DIRC3
hsa_circ_0059930	hsa-miR-6733-3p	LINC00116
hsa_circ_0059930	hsa-miR-6728-5p	SYNPO2L
hsa_circ_0059930	hsa-miR-660-5p	EIF5AL1
hsa_circ_0059930	hsa-miR-654-3p	LINC00116
hsa_circ_0059930	hsa-miR-654-3p	RPL17-C18orf32
hsa_circ_0059930	hsa-miR-6509-3p	DIRC3
hsa_circ_0059930	hsa-miR-6509-3p	SLC37A2
hsa_circ_0059930	hsa-miR-6506-5p	ADAP2
hsa_circ_0059930	hsa-miR-6506-5p	LRRC15
hsa_circ_0059930	hsa-miR-6506-5p	ZMIZ1-AS1
hsa_circ_0059930	hsa-miR-641	LRRC15
hsa_circ_0059930	hsa-miR-640	ZMIZ1-AS1
hsa_circ_0059930	hsa-miR-619-5p	ADAP2
hsa_circ_0059930	hsa-miR-619-5p	SCAMP1-AS1
hsa_circ_0059930	hsa-miR-619-5p	SYNPO2L
hsa_circ_0059930	hsa-miR-619-5p	ZMIZ1-AS1
hsa_circ_0059930	hsa-miR-6088	C17orf53
hsa_circ_0059930	hsa-miR-598-5p	GPR89A
hsa_circ_0059930	hsa-miR-593-3p	DIRC3
hsa_circ_0059930	hsa-miR-593-3p	GPR89A
hsa_circ_0059930	hsa-miR-593-3p	MUC6
hsa_circ_0059930	hsa-miR-593-3p	PRKRIP1
hsa_circ_0059930	hsa-miR-584-3p	ADAP2
hsa_circ_0059930	hsa-miR-5701	ZNF2
hsa_circ_0059930	hsa-miR-5700	LRRC15
hsa_circ_0059930	hsa-miR-5700	TBX18
hsa_circ_0059930	hsa-miR-5695	TBX18
hsa_circ_0059930	hsa-miR-5695	ZNF2
hsa_circ_0059930	hsa-miR-5582-3p	ZNF493
hsa_circ_0059930	hsa-miR-527	RPS10-NUDT3
hsa_circ_0059930	hsa-miR-518a-5p	RPS10-NUDT3
hsa_circ_0059930	hsa-miR-5187-5p	ZNF493
hsa_circ_0059930	hsa-miR-513a-5p	LRRC15
hsa_circ_0059930	hsa-miR-513a-5p	RAC2
hsa_circ_0059930	hsa-miR-5011-3p	DIRC3
hsa_circ_0059930	hsa-miR-5010-3p	EIF5AL1
hsa_circ_0059930	hsa-miR-5010-3p	FBXO36
hsa_circ_0059930	hsa-miR-490-3p	ZMIZ1-AS1
hsa_circ_0059930	hsa-miR-485-5p	PRKRIP1
hsa_circ_0059930	hsa-miR-485-5p	ZMIZ1-AS1
hsa_circ_0059930	hsa-miR-485-5p	ZNF2
hsa_circ_0059930	hsa-miR-485-5p	ZNF493
hsa_circ_0059930	hsa-miR-4787-5p	LRRC15
hsa_circ_0059930	hsa-miR-4787-5p	MAP4K2
hsa_circ_0059930	hsa-miR-4787-5p	MUC6
hsa_circ_0059930	hsa-miR-4778-3p	C17orf53
hsa_circ_0059930	hsa-miR-4778-3p	DIRC3
hsa_circ_0059930	hsa-miR-4778-3p	EIF5AL1
hsa_circ_0059930	hsa-miR-4778-3p	ZNF493
hsa_circ_0059930	hsa-miR-4765	LINC00116
hsa_circ_0059930	hsa-miR-4757-5p	LRRC15
hsa_circ_0059930	hsa-miR-4757-5p	RPS17
hsa_circ_0059930	hsa-miR-4753-5p	LRRC15
hsa_circ_0059930	hsa-miR-4743-3p	SYNPO2L
hsa_circ_0059930	hsa-miR-4717-5p	GPR89A
hsa_circ_0059930	hsa-miR-4717-5p	LRRC15
hsa_circ_0059930	hsa-miR-4717-5p	ZMIZ1-AS1
hsa_circ_0059930	hsa-miR-4715-3p	ADGRG1
hsa_circ_0059930	hsa-miR-4710	MIF4GD
hsa_circ_0059930	hsa-miR-4699-3p	DIRC3
hsa_circ_0059930	hsa-miR-4693-5p	TBX18
hsa_circ_0059930	hsa-miR-4686	DIRC3
hsa_circ_0059930	hsa-miR-4679	ZNF2
hsa_circ_0059930	hsa-miR-4679	ZNF493
hsa_circ_0059930	hsa-miR-452-5p	DIRC3
hsa_circ_0059930	hsa-miR-4522	DIRC3
hsa_circ_0059930	hsa-miR-4522	TOP1
hsa_circ_0059930	hsa-miR-4518	ADGRG1
hsa_circ_0059930	hsa-miR-4518	DIRC3
hsa_circ_0059930	hsa-miR-4518	EIF5AL1
hsa_circ_0059930	hsa-miR-4518	FAHD2B
hsa_circ_0059930	hsa-miR-4518	RPS17
hsa_circ_0059930	hsa-miR-4518	SLC37A2
hsa_circ_0059930	hsa-miR-4518	ZNF2
hsa_circ_0059930	hsa-miR-4482-3p	DIRC3
hsa_circ_0059930	hsa-miR-4482-3p	EIF5AL1
hsa_circ_0059930	hsa-miR-4482-3p	SLC37A2
hsa_circ_0059930	hsa-miR-4457	EIF5AL1
hsa_circ_0059930	hsa-miR-4457	SLC37A2
hsa_circ_0059930	hsa-miR-4456	ERCC2
hsa_circ_0059930	hsa-miR-4456	MUC6
hsa_circ_0059930	hsa-miR-4456	SYNPO2L
hsa_circ_0059930	hsa-miR-4445-5p	HAS2
hsa_circ_0059930	hsa-miR-4436b-5p	DIRC3
hsa_circ_0059930	hsa-miR-4436b-5p	EIF5AL1
hsa_circ_0059930	hsa-miR-4436b-5p	GPR89A
hsa_circ_0059930	hsa-miR-4436b-5p	PRKRIP1
hsa_circ_0059930	hsa-miR-4277	ADAP2
hsa_circ_0059930	hsa-miR-3978	EIF5AL1
hsa_circ_0059930	hsa-miR-3978	LRRC15
hsa_circ_0059930	hsa-miR-3978	RPS10-NUDT3
hsa_circ_0059930	hsa-miR-3978	TBX18
hsa_circ_0059930	hsa-miR-3978	ZNF2
hsa_circ_0059930	hsa-miR-3974	RPL17-C18orf32
hsa_circ_0059930	hsa-miR-3974	ST20
hsa_circ_0059930	hsa-miR-3974	ZMIZ1-AS1
hsa_circ_0059930	hsa-miR-3974	ZNF2
hsa_circ_0059930	hsa-miR-3944-5p	RAC2
hsa_circ_0059930	hsa-miR-3940-5p	ADGRG1
hsa_circ_0059930	hsa-miR-3940-5p	LRRC15
hsa_circ_0059930	hsa-miR-3940-5p	SLC37A2
hsa_circ_0059930	hsa-miR-3922-5p	ADGRG1
hsa_circ_0059930	hsa-miR-3922-5p	DIRC3
hsa_circ_0059930	hsa-miR-3922-5p	EIF5AL1
hsa_circ_0059930	hsa-miR-3922-5p	ZMIZ1-AS1
hsa_circ_0059930	hsa-miR-3918	ADAP2
hsa_circ_0059930	hsa-miR-3918	LRRC15
hsa_circ_0059930	hsa-miR-3918	ZMIZ1-AS1
hsa_circ_0059930	hsa-miR-3913-5p	DIRC3
hsa_circ_0059930	hsa-miR-3913-5p	SCAMP1-AS1
hsa_circ_0059930	hsa-miR-3913-5p	ZMIZ1-AS1
hsa_circ_0059930	hsa-miR-3912-5p	DIRC3
hsa_circ_0059930	hsa-miR-380-3p	TBX18
hsa_circ_0059930	hsa-miR-3682-5p	HAS2
hsa_circ_0059930	hsa-miR-3682-5p	SYNPO2L
hsa_circ_0059930	hsa-miR-3614-5p	DIRC3
hsa_circ_0059930	hsa-miR-3529-3p	DIRC3
hsa_circ_0059930	hsa-miR-33a-3p	EIF5AL1
hsa_circ_0059930	hsa-miR-33a-3p	FBXO36
hsa_circ_0059930	hsa-miR-33a-3p	TBX18
hsa_circ_0059930	hsa-miR-3199	ZMIZ1-AS1
hsa_circ_0059930	hsa-miR-3184-3p	SLC37A2
hsa_circ_0059930	hsa-miR-3167	GPR89A
hsa_circ_0059930	hsa-miR-3167	LRRC15
hsa_circ_0059930	hsa-miR-3167	ZNF493
hsa_circ_0059930	hsa-miR-3164	ZNF2
hsa_circ_0059930	hsa-miR-3122	SYNPO2L
hsa_circ_0059930	hsa-miR-3122	ZMIZ1-AS1
hsa_circ_0059930	hsa-miR-30e-3p	DIRC3
hsa_circ_0059930	hsa-miR-30e-3p	EIF5AL1
hsa_circ_0059930	hsa-miR-30e-3p	TOP1
hsa_circ_0059930	hsa-miR-30d-3p	DIRC3
hsa_circ_0059930	hsa-miR-30d-3p	EIF5AL1
hsa_circ_0059930	hsa-miR-30d-3p	TOP1
hsa_circ_0059930	hsa-miR-30a-3p	DIRC3
hsa_circ_0059930	hsa-miR-30a-3p	EIF5AL1
hsa_circ_0059930	hsa-miR-30a-3p	TOP1
hsa_circ_0059930	hsa-miR-3065-5p	TBX18
hsa_circ_0059930	hsa-miR-302d-3p	ZNF2
hsa_circ_0059930	hsa-miR-301a-5p	ZMIZ1-AS1
hsa_circ_0059930	hsa-miR-27b-3p	FBXO36
hsa_circ_0059930	hsa-miR-27b-3p	ZNF493
hsa_circ_0059930	hsa-miR-27a-3p	FBXO36
hsa_circ_0059930	hsa-miR-27a-3p	ZNF493
hsa_circ_0059930	hsa-miR-224-5p	GDF5
hsa_circ_0059930	hsa-miR-224-5p	ZMIZ1-AS1
hsa_circ_0059930	hsa-miR-216a-3p	SLC37A2
hsa_circ_0059930	hsa-miR-2115-5p	DIRC3
hsa_circ_0059930	hsa-miR-2115-5p	LRRC15
hsa_circ_0059930	hsa-miR-2115-5p	ZMIZ1-AS1
hsa_circ_0059930	hsa-miR-205-3p	ADAP2
hsa_circ_0059930	hsa-miR-205-3p	EIF5AL1
hsa_circ_0059930	hsa-miR-205-3p	EVI2B
hsa_circ_0059930	hsa-miR-203a-3p	EIF5AL1
hsa_circ_0059930	hsa-miR-203a-3p	FBXO36
hsa_circ_0059930	hsa-miR-203a-3p	GPR89A
hsa_circ_0059930	hsa-miR-203a-3p	TBX18
hsa_circ_0059930	hsa-miR-15a-3p	FBXO36
hsa_circ_0059930	hsa-miR-15a-3p	RPS10-NUDT3
hsa_circ_0059930	hsa-miR-153-5p	ADAP2
hsa_circ_0059930	hsa-miR-153-5p	DIRC3
hsa_circ_0059930	hsa-miR-153-5p	EIF5AL1
hsa_circ_0059930	hsa-miR-153-5p	FBXO36
hsa_circ_0059930	hsa-miR-153-5p	RPL17-C18orf32
hsa_circ_0059930	hsa-miR-153-5p	SCAMP1-AS1
hsa_circ_0059930	hsa-miR-153-5p	TBX18
hsa_circ_0059930	hsa-miR-153-5p	TIAM1
hsa_circ_0059930	hsa-miR-153-5p	ZNF493
hsa_circ_0059930	hsa-miR-149-5p	ADGRG1
hsa_circ_0059930	hsa-miR-149-5p	LRRC15
hsa_circ_0059930	hsa-miR-149-5p	MUC6
hsa_circ_0059930	hsa-miR-149-5p	PRKRIP1
hsa_circ_0059930	hsa-miR-149-5p	SYNPO2L
hsa_circ_0059930	hsa-miR-148a-5p	EIF5AL1
hsa_circ_0059930	hsa-miR-148a-5p	LRRC15
hsa_circ_0059930	hsa-miR-138-1-3p	ZNF2
hsa_circ_0059930	hsa-miR-1304-5p	EIF5AL1
hsa_circ_0059930	hsa-miR-1294	DIRC3
hsa_circ_0059930	hsa-miR-1294	EIF5AL1
hsa_circ_0059930	hsa-miR-127-5p	FBXO36
hsa_circ_0059930	hsa-miR-1245a	GPR89A
hsa_circ_0059930	hsa-miR-1245a	SLC37A2
hsa_circ_0059930	hsa-miR-1231	DIRC3
hsa_circ_0059930	hsa-miR-1183	ADAP2
hsa_circ_0059930	hsa-miR-1183	EIF5AL1
hsa_circ_0059930	hsa-miR-1183	RPS10-NUDT3
